# Supplementary material for: Causal association between immune cells and lung cancer risk: a two-sample bidirectional Mendelian randomization analysis
Source: Front Immunol. 2024 Jun 19;15:1433299. doi: 10.3389/fimmu.2024.1433299 (PMC11219561; doi:10.3389/fimmu.2024.1433299)
Supplement: Supplementary file 13 [file Table_1.xlsx]

## Sheet: Supplemental Table 1
	Supplemental Table 1. Summary statistics of the lung cancer subtypes
	Phenotype	First author	Sample size	Number of cases	Number of controls	Number of variants	Year	domain	PMID
	Lung adenocarcinoma	James D McKay	66756	11273	55483	7849324	2017	European	28604730
	Lung squamous cell carcinoma	James D McKay	63053	7426	55627	7838805	2017	European	28604730
	Small cell lung carcinoma	James D McKay	24108	2664	21444	7620430	2017	European	28604730

## Sheet: Supplemental Table 2
	Supplemental Table 2. The formula used to calculate R2 and F statistic between exposure and outcome.
	Description Formula
	F statistic
	R2 calculate
	* N: the sample size of the GWASs. R2: the instrumental variable explains the degree of exposure. EAF: effect allele frequency for the genetic variant of interest. β:the effect size for the genetic variant of interest. Se（β）: standard error of effect size for the genetic variant of interest

## Sheet: Supplemental Table 3
	Supplemental Table 3. Mendelian Randomization estimation for immunophenotypes on the risk of lung cancer subtypes.
	Trait	Exposure	SNPs	F statistics (range)	IVW		MR-Egger		Weighted median		MR-PRESSO	MR-Egger regression		Cochran’s Q test
					OR (95% CI)	P-value	OR (95% CI)	P-value	OR (95% CI)	P-value		Intercept	P value	IVW Q	P IVW. Q	MR-Egger. Q	P MR-egger. Q
	Lung adenocarcinoma	Memory B cell AC	14	21.758 (19.767-42.244)	1.064(1.011-1.119)	0.0166998	1.077(1.006-1.153)	0.0546661	1.075(1.001-1.154)	0.0465934	0.512	-0.00505738	0.593668	13.4457	0.414005	13.1173	0.360574
	Lung adenocarcinoma	IgD- CD38br AC	20	21.014 (19.629-24.882)	1.045(1.004-1.088)	0.0294365	1.048(0.996-1.102)	0.089305	1.048(0.996-1.102)	0.0712997	0.179	-0.00156936	0.892508	26.5423	0.115774	26.5146	0.0885603
	Lung adenocarcinoma	Memory B cell %lymphocyte	24	21.190 (19.758-71.822)	1.06(1.019-1.102)	0.00363572	1.056(1.002-1.114)	0.0525843	1.073(1.012-1.137)	0.0183524	0.842	0.00125619	0.853206	16.3417	0.840256	16.3066	0.800382
	Lung adenocarcinoma	CD11c+ monocyte %monocyte	18	21.109 (19.632-26.128)	1.057(1.004-1.112)	0.0340033	1.041(0.942-1.15)	0.443959	1.057(0.981-1.139)	0.14782	0.718	0.00416325	0.726904	14.2528	0.649132	14.1265	0.589292
	Lung adenocarcinoma	Plasmacytoid DC %DC	21	21.091 (19.571-442.107)	1.044(1.007-1.083)	0.0186529	1.068(1.014-1.126)	0.0222282	1.047(0.996-1.102)	0.0732071	0.595	-0.00904386	0.247576	17.4427	0.62407	16.0196	0.655972
	Lung adenocarcinoma	CD4 Treg %T cell	15	21.057 (19.590-25.136)	1.071(1.015-1.131)	0.0130141	1.044(0.965-1.129)	0.303131	1.028(0.96-1.101)	0.427291	0.21	0.00905021	0.376625	18.0973	0.202384	17.0013	0.199243
	Lung adenocarcinoma	CD25hi %T cell	17	21.234 (19.575-85.884)	1.053(1.005-1.103)	0.0311511	1.007(0.937-1.082)	0.849751	1.058(0.989-1.132)	0.10024	0.831	0.015574	0.128141	10.5121	0.838554	7.91859	0.927005
	Lung adenocarcinoma	CD33dim HLA DR+ CD11b- %CD33dim HLA DR+	24	20.988 (19.965-257.083)	0.967(0.942-0.992)	0.00956349	0.973(0.932-1.017)	0.236636	0.973(0.935-1.014)	0.195995	0.552	-0.00327823	0.717224	21.8337	0.530311	21.6991	0.477968
	Lung adenocarcinoma	CM CD8br %T cell	21	20.324 (19.598-26.421)	1.069(1.006-1.135)	0.0321156	1.089(0.975-1.216)	0.148146	1.084(0.99-1.187)	0.0801856	0.943	-0.00447564	0.695443	10.9893	0.946498	10.8314	0.929381
	Lung adenocarcinoma	EM CD8br %T cell	14	21.678 (19.840-46.259)	1.058(1.006-1.112)	0.0271866	1.065(0.995-1.141)	0.0962337	1.052(0.994-1.113)	0.0776153	0.04	-0.00387341	0.774464	26.0998	0.0164836	25.9143	0.0110374
	Lung adenocarcinoma	EM DN (CD4-CD8-) %T cell	24	21.921 (19.665-43.753)	1.061(1.009-1.116)	0.0200686	1.066(0.987-1.151)	0.119274	1.087(1.021-1.157)	0.0092817	0.119	-0.00144785	0.891875	32.1971	0.0961141	32.1694	0.0745533
	Lung adenocarcinoma	CD14- CD16+ monocyte %monocyte	19	20.749 (19.561-195.454)	0.928(0.875-0.983)	0.01119	0.928(0.836-1.031)	0.181976	0.92(0.842-1.005)	0.0652452	0.463	-0.000131252	0.989775	17.7738	0.470645	17.7736	0.403255
	Lung adenocarcinoma	Granulocyte %leukocyte	24	20.901 (19.662-32.537)	1.064(1.006-1.126)	0.0312916	1.053(0.958-1.158)	0.297539	1.068(0.998-1.143)	0.0564571	0.07	0.00289512	0.785296	35.1732	0.0499918	35.052	0.038263
	Lung adenocarcinoma	CD20 on memory B cell	28	21.615 (19.589-87.068)	0.937(0.887-0.99)	0.0199135	0.981(0.851-1.132)	0.797899	0.947(0.878-1.021)	0.15341	0.331	-0.00838774	0.501112	30.0644	0.311266	29.5357	0.287292
	Lung adenocarcinoma	CD25 on unsw mem	22	21.567 (19.726-217.242)	1.031(1.004-1.06)	0.0255012	1.034(1-1.07)	0.0637219	1.027(0.988-1.067)	0.180066	0.608	-0.00179998	0.784058	19.9526	0.524264	19.8755	0.465743
	Lung adenocarcinoma	CD27 on CD20-	15	20.927 (19.599-24.744)	1.054(1.009-1.101)	0.0187574	1.047(0.989-1.109)	0.140209	1.064(0.994-1.138)	0.0730084	0.541	0.00305748	0.745837	13.9722	0.451782	13.8554	0.384107
	Lung adenocarcinoma	CD27 on CD24+ CD27+	28	24.004 (19.563-583.692)	1.039(1.006-1.072)	0.0190588	1.045(0.992-1.101)	0.112568	1.035(0.985-1.088)	0.174944	0.601	-0.00274174	0.774579	23.8943	0.636171	23.8106	0.586795
	Lung adenocarcinoma	CD27 on IgD- CD38br	14	21.475 (19.578-46.482)	0.909(0.841-0.984)	0.018094	0.869(0.608-1.243)	0.457239	0.915(0.823-1.019)	0.10525	0.4	0.00722077	0.803508	14.5124	0.338773	14.4346	0.273823
	Lung adenocarcinoma	CD27 on IgD- CD38dim	28	22.641 (19.825-730.974)	1.042(1.005-1.079)	0.0246882	1.078(1.015-1.146)	0.022636	1.038(0.988-1.091)	0.134198	0.816	-0.0109081	0.181512	20.8616	0.792727	18.9768	0.837408
	Lung adenocarcinoma	CD27 on memory B cell	24	22.310 (19.775-414.525)	1.047(1.009-1.086)	0.0141126	1.037(0.978-1.1)	0.235006	1.043(0.993-1.097)	0.0932286	0.955	0.00367674	0.696731	13.5457	0.939146	13.3898	0.921717
	Lung adenocarcinoma	IgD on transitional	24	21.769 (19.636-68.454)	0.943(0.893-0.996)	0.0368627	0.948(0.846-1.063)	0.369617	0.944(0.876-1.017)	0.129839	0.197	-0.00110753	0.916897	28.7083	0.190175	28.6938	0.153812
	Lung adenocarcinoma	CD3 on NKT	14	21.467 (19.570-39.167)	0.928(0.873-0.986)	0.0160734	0.986(0.89-1.092)	0.791407	0.957(0.876-1.044)	0.318617	0.681	-0.0176174	0.17438	10.7745	0.629705	8.68978	0.729174
	Lung adenocarcinoma	CD3 on CD39+ resting Treg	17	20.778 (19.654-139.938)	0.958(0.923-0.994)	0.0239438	0.939(0.888-0.992)	0.0390309	0.964(0.909-1.021)	0.213002	0.585	0.0108787	0.334125	12.6584	0.697551	11.6625	0.704377
	Lung adenocarcinoma	HVEM on EM CD8br	16	20.849 (19.673-52.178)	0.96(0.928-0.992)	0.0145533	0.965(0.911-1.024)	0.25897	0.961(0.915-1.009)	0.10699	0.852	-0.00265727	0.80535	9.69019	0.838762	9.62711	0.788906
	Lung adenocarcinoma	CCR7 on naive CD8br	20	21.111 (19.598-53.665)	1.063(1.008-1.122)	0.0239874	1.067(0.951-1.198)	0.281469	1.076(1.003-1.156)	0.0417862	0.27	-0.000953795	0.942624	22.2991	0.269624	22.2925	0.219257
	Lung adenocarcinoma	CD25 on CD45RA+ CD4 not Treg	21	20.681 (19.705-58.477)	1.059(1.017-1.103)	0.00519738	1.035(0.982-1.091)	0.21225	1.017(0.961-1.076)	0.562308	0.379	0.0100012	0.210613	21.7055	0.356702	19.9434	0.39799
	Lung adenocarcinoma	CD25 on resting Treg	19	20.498 (19.590-41.878)	0.942(0.894-0.992)	0.0237999	0.96(0.891-1.033)	0.290681	0.94(0.874-1.012)	0.102046	0.369	-0.00637488	0.483228	21.5275	0.253638	20.896	0.230978
	Lung adenocarcinoma	FSC-A on granulocyte	19	21.081 (19.667-171.794)	0.948(0.905-0.993)	0.0244932	0.916(0.846-0.993)	0.0475805	0.94(0.883-1)	0.0511524	0.616	0.0105538	0.320197	16.221	0.577126	15.1725	0.58306
	Lung adenocarcinoma	CCR2 on plasmacytoid DC	19	21.285 (19.732-257.338)	1.047(1.006-1.089)	0.0237303	1.023(0.962-1.088)	0.470866	1.032(0.974-1.092)	0.283693	0.785	0.00747217	0.367745	11.987	0.847908	11.1308	0.849685
	Lung adenocarcinoma	CCR2 on CD62L+ plasmacytoid DC	18	21.318 (19.693-257.107)	1.046(1.006-1.089)	0.0252225	1.022(0.961-1.087)	0.502118	1.024(0.963-1.088)	0.447819	0.753	0.00825437	0.338723	12.0172	0.799096	11.0446	0.806723
	Lung adenocarcinoma	CCR2 on granulocyte	17	21.713 (19.612-67.993)	1.055(1.007-1.104)	0.0232292	1.051(0.982-1.124)	0.169498	1.058(0.994-1.125)	0.076421	0.349	0.00138192	0.888905	19.3281	0.252017	19.3021	0.200368
	Lung adenocarcinoma	CD4 on naive CD4+	18	22.295 (19.633-52.008)	0.912(0.867-0.958)	0.000285236	0.94(0.836-1.057)	0.315932	0.918(0.853-0.988)	0.0217902	0.614	-0.00715224	0.58588	14.7383	0.614322	14.4292	0.566774
	Lung adenocarcinoma	CD45 on CD33br HLA DR+ CD14-	15	22.008 (19.632-24.727)	0.947(0.902-0.994)	0.0278647	1.017(0.847-1.221)	0.861024	0.939(0.879-1.002)	0.0583203	0.401	-0.016474	0.44313	15.0232	0.376572	14.3333	0.350796
	Lung adenocarcinoma	CD45 on CD33br HLA DR+ CD14dim	14	20.569 (19.827-24.653)	0.95(0.904-1)	0.0494188	0.98(0.881-1.09)	0.716452	0.958(0.897-1.023)	0.201798	0.273	-0.00855421	0.52911	15.8921	0.255005	15.3546	0.222614
	Lung adenocarcinoma	CD11b on basophil	15	21.474 (19.880-93.114)	0.94(0.898-0.985)	0.00935351	1.009(0.902-1.128)	0.879677	0.947(0.886-1.013)	0.112656	0.829	-0.020688	0.197739	9.09602	0.824851	7.25337	0.888626
	Lung adenocarcinoma	HLA DR on HLA DR+ T cell	18	20.582 (19.584-76.599)	0.948(0.902-0.996)	0.0345666	0.962(0.894-1.035)	0.312983	0.957(0.902-1.016)	0.148991	0.122	-0.00581644	0.592462	26.3371	0.0685343	25.855	0.0561031
	lung squamous cell carcinoma	Unsw mem AC	19	21.313 (19.824-33.288)	1.134(1.047-1.228)	0.00196081	1.05(0.862-1.28)	0.634153	1.075(0.961-1.203)	0.204725	0.53	0.0143413	0.41572	17.5248	0.487347	16.8288	0.46602
	lung squamous cell carcinoma	IgD- CD24- %B cell	17	21.883 (19.745-27.781)	0.963(0.929-0.999)	0.0454409	0.962(0.92-1.006)	0.110496	0.951(0.902-1.001)	0.0561748	0.656	0.000977101	0.927219	13.8243	0.6118	13.8157	0.539551
	lung squamous cell carcinoma	IgD- CD27- %lymphocyte	16	22.724 (19.657-140.688)	0.906(0.847-0.97)	0.00428961	0.917(0.773-1.087)	0.333535	0.897(0.817-0.985)	0.0229785	0.588	-0.00253454	0.887708	13.9226	0.531407	13.9019	0.457043
	lung squamous cell carcinoma	Im MDSC %CD33dim HLA DR- CD66b-	16	21.760 (19.630-59.565)	0.949(0.903-0.997)	0.0384576	0.952(0.852-1.063)	0.395836	0.942(0.881-1.007)	0.0781782	0.906	-0.000832079	0.957844	8.9999	0.877522	8.99701	0.831242
	lung squamous cell carcinoma	EM CD8br AC	23	21.882 (19.563-41.759)	1.048(1.007-1.09)	0.020859	1.047(0.992-1.105)	0.111071	1.033(0.971-1.099)	0.306189	0.394	0.000343624	0.966646	23.668	0.364872	23.6659	0.309525
	lung squamous cell carcinoma	Naive DN (CD4-CD8-) %T cell	21	20.265 (19.667-33.960)	1.062(1.009-1.117)	0.020971	1.066(0.995-1.142)	0.0863682	1.05(0.977-1.13)	0.185405	0.557	-0.00151748	0.873428	19.7389	0.474364	19.7119	0.412099
	lung squamous cell carcinoma	TD DN (CD4-CD8-) %T cell	25	22.324 (19.882-59.227)	1.052(1.005-1.101)	0.0305061	1.064(0.986-1.147)	0.125249	1.086(1.013-1.164)	0.0195171	0.54	-0.00348089	0.724856	22.6026	0.543347	22.4756	0.491715
	lung squamous cell carcinoma	CD14+ CD16+ monocyte AC	18	21.902 (19.795-550.723)	0.941(0.892-0.992)	0.024754	0.94(0.868-1.017)	0.143157	0.945(0.876-1.019)	0.140033	0.766	0.00032156	0.978937	12.4561	0.771766	12.4554	0.712082
	lung squamous cell carcinoma	CD14- CD16+ monocyte %monocyte	17	21.567 (19.561-195.454)	0.901(0.834-0.974)	0.00859418	0.869(0.763-0.989)	0.0509454	0.898(0.816-0.988)	0.0268644	0.197	0.0100538	0.495929	21.4684	0.161199	20.7933	0.143565
	lung squamous cell carcinoma	CD4/CD8br	14	21.140(19.740-31.265)	1.106(1.016-1.203)	0.0194595	1.11(0.936-1.316)	0.254501	1.108(0.998-1.23)	0.0540861	0.315	-0.000773491	0.965077	15.8943	0.254887	15.8916	0.196251
	lung squamous cell carcinoma	CD8dim %T cell	17	20.800 (19.746-62.771)	1.078(1.005-1.157)	0.0357651	1.059(0.932-1.204)	0.393784	1.093(0.985-1.213)	0.0937597	0.658	0.00562499	0.746743	13.6587	0.624122	13.5505	0.559855
	lung squamous cell carcinoma	HLA DR+ CD4+ %lymphocyte	19	21.726 (19.754-148.927)	0.93(0.869-0.996)	0.0383027	0.914(0.802-1.043)	0.200744	0.943(0.864-1.028)	0.182389	0.496	0.00330571	0.767526	18.9996	0.391851	18.8992	0.334346
	lung squamous cell carcinoma	Granulocyte %leukocyte	23	20.916 (19.662-32.537)	0.944(0.895-0.996)	0.0364899	0.92(0.842-1.006)	0.0803078	0.967(0.885-1.057)	0.458997	0.325	0.00699384	0.482051	22.339	0.439818	21.8071	0.410701
	lung squamous cell carcinoma	CD28+ CD45RA- CD8br AC	27	21.927 (19.575-83.949)	0.966(0.94-0.993)	0.0144863	0.961(0.93-0.993)	0.0262169	0.969(0.929-1.011)	0.143918	0.891	0.00411643	0.57467	17.8947	0.879571	17.5713	0.860038
	lung squamous cell carcinoma	CD27 on CD24+ CD27+	28	24.004 (19.563-583.692)	1.041(1.003-1.08)	0.0322296	1.021(0.961-1.085)	0.507224	1.042(0.987-1.099)	0.135455	0.665	0.00857974	0.443669	23.7525	0.644009	23.1474	0.624597
	lung squamous cell carcinoma	CD27 on IgD+ CD24+	29	22.586 (19.637-393.425)	1.054(1.01-1.1)	0.0148262	1.081(1.015-1.152)	0.0230302	1.079(1.018-1.144)	0.0107248	0.361	-0.00908638	0.303914	31.2771	0.304916	30.0544	0.311713
	lung squamous cell carcinoma	CD27 on IgD+ CD38- unsw mem	23	22.452 (19.603-300.923)	1.053(1.016-1.092)	0.00448422	1.044(0.978-1.115)	0.206398	1.068(1.016-1.122)	0.00922586	0.642	0.00391934	0.765718	19.8949	0.589612	19.8038	0.533717
	lung squamous cell carcinoma	CD27 on IgD- CD38-	28	24.542 (19.546-352.324)	1.061(1.009-1.115)	0.0219078	1.01(0.916-1.114)	0.838988	1.083(1.008-1.163)	0.0284433	0.22	0.0129594	0.269123	33.2455	0.189088	31.6913	0.203526
	lung squamous cell carcinoma	CD27 on IgD- CD38dim	29	22.569 (19.825-730.974)	1.042(1.001-1.085)	0.0437588	1.079(1.007-1.155)	0.0401382	1.06(0.998-1.126)	0.0579894	0.923	-0.010919	0.240586	18.0147	0.925777	16.5749	0.941088
	lung squamous cell carcinoma	CD27 on memory B cell	23	22.313 (19.775-414.525)	1.053(1.008-1.099)	0.0203443	1.057(0.986-1.133)	0.133985	1.074(1.012-1.14)	0.0181333	0.772	-0.00154044	0.887871	17.403	0.740737	17.3827	0.687664
	lung squamous cell carcinoma	CD27 on unsw mem	26	22.922 (19.760-366.419)	1.077(1.025-1.132)	0.00311971	1.065(0.968-1.172)	0.208213	1.086(1.013-1.164)	0.0198987	0.412	0.0034686	0.784892	27.8069	0.316821	27.7189	0.272076
	lung squamous cell carcinoma	CD27 on sw mem	27	23.731 (19.702-575.567)	1.058(1.014-1.103)	0.00892621	1.065(0.977-1.161)	0.166502	1.065(1.003-1.131)	0.0391819	0.877	-0.0024764	0.858774	18.4773	0.857725	18.445	0.822929
	lung squamous cell carcinoma	CD38 on IgD- CD38dim	16	21.509(19.632-112.750)	0.955(0.913-0.998)	0.0421904	0.963(0.912-1.017)	0.200064	0.946(0.891-1.005)	0.072588	0.19	-0.00753283	0.579372	20.3983	0.157179	19.9397	0.132055
	lung squamous cell carcinoma	IgD on transitional	27	21.676 (19.636-68.454)	0.918(0.857-0.983)	0.0139775	0.955(0.828-1.101)	0.529584	0.922(0.85-0.999)	0.0467305	0.069	-0.00819235	0.537781	38.438	0.0551158	37.8471	0.0478754
	lung squamous cell carcinoma	CD28 on CD39+ activated Treg	18	21.961 (19.678-131.438)	1.052(1.009-1.097)	0.016397	1.045(0.984-1.11)	0.167051	1.059(0.997-1.124)	0.0608528	0.919	0.00322729	0.774139	9.22776	0.932844	9.14258	0.907426
	lung squamous cell carcinoma	CD28 on resting Treg	4	22.751 (21.155-238.730)	1.106(1.019-1.2)	0.015609	1.069(0.923-1.238)	0.468032	1.094(1.001-1.197)	0.0487211	0.823	0.0110888	0.637495	1.03089	0.793777	0.728313	0.694783
	lung squamous cell carcinoma	CD123 on plasmacytoid DC	16	20.622 (19.661-99.473)	0.958(0.924-0.992)	0.0174122	0.938(0.896-0.981)	0.0142713	0.95(0.903-1)	0.0494494	0.727	0.0142562	0.156686	10.956	0.755707	8.71604	0.848799
	lung squamous cell carcinoma	CD123 on CD62L+ plasmacytoid DC	16	20.645 (19.639-97.074)	0.958(0.924-0.992)	0.0173632	0.938(0.896-0.981)	0.01425	0.95(0.904-0.999)	0.0474614	0.719	0.0142507	0.156746	10.9511	0.756056	8.7118	0.849058
	lung squamous cell carcinoma	CCR2 on monocyte	19	21.294 (19.648-70.394)	0.941(0.898-0.987)	0.012019	0.919(0.864-0.978)	0.0167238	0.928(0.868-0.992)	0.0289165	0.406	0.0129863	0.273102	19.5824	0.356816	18.2084	0.37581
	lung squamous cell carcinoma	CD8 on naive CD8br	16	21.108 (19.723-210.964)	1.084(1.004-1.17)	0.0383911	1.004(0.888-1.135)	0.953652	1.062(0.98-1.151)	0.141571	0.013	0.0263573	0.148481	30.7391	0.00951849	26.3393	0.0234305
	lung squamous cell carcinoma	SSC-A on lymphocyte	18	20.901 (19.587-31.207)	0.903(0.835-0.977)	0.0109338	0.694(0.518-0.93)	0.0264146	0.925(0.827-1.035)	0.174736	0.746	0.0394653	0.0856799	12.835	0.74716	9.4799	0.892343
	lung squamous cell carcinoma	SSC-A on HLA DR+ CD8br	17	21.071 (19.600-28.742)	0.897(0.824-0.977)	0.0124491	0.973(0.848-1.117)	0.702612	0.954(0.86-1.059)	0.379489	0.039	-0.0206497	0.169733	28.9099	0.0245511	25.3883	0.0449659
	lung squamous cell carcinoma	HLA DR on B cell	21	24.922(19.652-305.200)	1.073(1.023-1.126)	0.00373959	1.029(0.958-1.106)	0.44401	1.027(0.964-1.094)	0.417959	0.048	0.0183952	0.151826	31.0211	0.0549125	27.7634	0.0880888
	Small cell lung carcinoma	IgD- CD38br AC	20	21.173 (19.878-24.882)	1.076(1.005-1.153)	0.0364636	1.042(0.957-1.134)	0.356858	1.057(0.973-1.149)	0.190637	0.359	0.0232632	0.224027	23.1971	0.22877	21.319	0.263623
	Small cell lung carcinoma	CD20- CD38- %B cell	21	20.716 (19.574-31.205)	0.886(0.796-0.985)	0.0257779	0.842(0.691-1.027)	0.106395	0.821(0.702-0.962)	0.0145881	0.557	0.0113716	0.565257	18.866	0.530551	18.5235	0.487765
	Small cell lung carcinoma	IgD- CD38dim AC	17	21.700 (19.628-29.503)	1.155(1.033-1.292)	0.0112274	1.18(0.987-1.411)	0.0887688	1.144(0.988-1.325)	0.0717712	0.346	-0.00596189	0.764342	19.2053	0.258163	19.0867	0.209833
	Small cell lung carcinoma	CD20- CD38- %lymphocyte	21	21.215 (19.658-28.793)	0.872(0.779-0.977)	0.0179872	0.928(0.748-1.151)	0.504728	0.832(0.705-0.982)	0.0299311	0.442	-0.0137971	0.511933	20.612	0.420276	20.1385	0.386286
	Small cell lung carcinoma	CD62L- monocyte AC	17	21.599(19.705-62.540)	0.876(0.807-0.952)	0.00174638	0.917(0.807-1.042)	0.202433	0.906(0.801-1.024)	0.114386	0.924	-0.0146066	0.376161	8.33214	0.938358	7.50028	0.942254
	Small cell lung carcinoma	Secreting Treg AC	19	21.185(19.586-79.243)	1.051(1.013-1.091)	0.00877269	1.053(1.008-1.1)	0.0333933	1.05(0.998-1.104)	0.0591599	0.883	-0.00281225	0.853097	11.4803	0.872875	11.445	0.83252
	Small cell lung carcinoma	EM CD8br %CD8br	22	21.874 (19.632-133.558)	0.934(0.874-0.997)	0.0392239	0.941(0.868-1.02)	0.153334	0.926(0.86-0.997)	0.0420284	0.132	-0.00539561	0.737527	30.8541	0.0761203	30.677	0.0596018
	Small cell lung carcinoma	EM CD8br %T cell	13	22.044(19.840-46.259)	0.929(0.87-0.992)	0.0279035	0.926(0.846-1.012)	0.118979	0.915(0.84-0.995)	0.0388633	0.412	0.00211782	0.907217	12.9993	0.369094	12.9825	0.294472
	Small cell lung carcinoma	CD4+ AC	20	21.433 (19.607-47.150)	0.902(0.82-0.992)	0.0330034	0.849(0.729-0.989)	0.0495618	0.874(0.76-1.006)	0.0599438	0.381	0.0156659	0.334511	21.1132	0.330582	20.0194	0.331726
	Small cell lung carcinoma	CD4+ CD8dim AC	17	20.771 (19.572-136.561)	1.104(1.007-1.21)	0.0351742	1.112(0.952-1.299)	0.200837	1.118(0.995-1.256)	0.0609544	0.362	-0.00217172	0.906531	18.7128	0.283838	18.695	0.227888
	Small cell lung carcinoma	HLA DR+ CD8br AC	30	21.385 (19.763-237.559)	1.065(1.008-1.126)	0.0249134	1.047(0.967-1.134)	0.266241	1.072(0.986-1.166)	0.102821	0.394	0.00724669	0.552365	30.6667	0.381303	30.2755	0.350169
	Small cell lung carcinoma	NK AC	19	21.338(19.936-69.870)	0.873(0.777-0.981)	0.0227051	0.983(0.679-1.421)	0.927376	0.923(0.783-1.088)	0.340253	0.651	-0.0198151	0.518422	15.5828	0.621637	15.1479	0.584829
	Small cell lung carcinoma	CD45RA- CD28- CD8br %T cell	103	23.158(19.615-77.406)	1.003(1.001-1.004)	0.00440418	1.001(0.999-1.003)	0.309564	1(0.998-1.003)	0.807656	0.633	0.0260733	0.0242241	96.3518	0.639109	91.1171	0.749243
	Small cell lung carcinoma	CD20 on IgD+ CD38- unsw mem	18	21.970 (19.814-27.893)	0.887(0.811-0.971)	0.00934438	0.831(0.641-1.077)	0.181716	0.843(0.741-0.959)	0.00931692	0.382	0.0157555	0.605084	17.9288	0.393345	17.6224	0.34647
	Small cell lung carcinoma	CD25 on IgD+ CD38-	22	21.036 (19.611-111.394)	1.049(1.006-1.094)	0.0238409	1.032(0.982-1.084)	0.232388	1.043(0.982-1.109)	0.172233	0.64	0.0178199	0.244245	17.6369	0.671851	16.1974	0.704302
	Small cell lung carcinoma	CD25 on IgD+ CD38- naive	19	21.387 (19.753-78.631)	1.103(1.024-1.188)	0.00961534	1.12(0.991-1.266)	0.0865341	1.103(0.99-1.23)	0.0763456	0.469	-0.00602597	0.752895	19.2881	0.374291	19.1726	0.318716
	Small cell lung carcinoma	CD25 on IgD- CD24-	25	21.279 (19.618-84.816)	0.885(0.798-0.983)	0.0220839	0.79(0.676-0.923)	0.0069161	0.772(0.672-0.887)	0.000262353	0.029	0.0297768	0.0754219	36.5739	0.048233	31.7826	0.104749
	Small cell lung carcinoma	CD27 on CD24+ CD27+	28	22.428 (19.563-583.692)	1.072(1.01-1.137)	0.0221094	1.021(0.923-1.13)	0.688936	1.026(0.941-1.118)	0.562861	0.734	0.0205902	0.256353	22.4709	0.713084	21.1239	0.735541
	Small cell lung carcinoma	CD27 on IgD- CD38-	27	23.978 (19.546-352.324)	1.108(1.028-1.194)	0.00699997	1.132(0.976-1.313)	0.114923	1.06(0.953-1.179)	0.284045	0.364	-0.00555664	0.746656	27.8912	0.363834	27.7726	0.318425
	Small cell lung carcinoma	CD27 on memory B cell	22	22.375 (19.983-414.525)	1.093(1.002-1.192)	0.0452451	1.089(0.946-1.254)	0.247693	1.077(0.98-1.183)	0.122759	0.057	0.00129343	0.954063	34.2834	0.0337857	34.2776	0.024307
	Small cell lung carcinoma	CD3 on HLA DR+ T cell	21	21.535 (19.574-224.392)	1.067(1.004-1.135)	0.0367387	1.091(1.002-1.188)	0.0599655	1.063(0.965-1.17)	0.216122	0.608	-0.00912196	0.482364	18.8115	0.534105	18.2981	0.502616
	Small cell lung carcinoma	CD3 on secreting Treg	18	23.103 (19.683-590.764)	0.936(0.877-0.999)	0.0464807	1.023(0.919-1.139)	0.685219	0.94(0.855-1.033)	0.197021	0.273	-0.0396209	0.0591075	17.5244	0.419422	13.3956	0.643643
	Small cell lung carcinoma	HVEM on CM CD4+	14	20.859 (19.650-55.238)	0.94(0.886-0.998)	0.0426296	0.944(0.861-1.035)	0.246001	0.944(0.873-1.02)	0.144839	0.603	-0.00241952	0.899906	11.7771	0.545998	11.7606	0.46509
	Small cell lung carcinoma	HVEM on TD CD4+	22	20.800 (19.697-35.834)	1.073(1.011-1.139)	0.0209928	1.056(0.93-1.198)	0.412403	1.021(0.934-1.116)	0.644051	0.48	0.0049675	0.775093	20.8564	0.467746	20.7693	0.410824
	Small cell lung carcinoma	HVEM on CD8br	13	22.387(19.783-43.919)	0.865(0.777-0.963)	0.00814823	0.878(0.674-1.143)	0.353512	0.904(0.799-1.024)	0.112149	0.074	-0.00438896	0.906163	19.8135	0.0706969	19.7873	0.0483438
	Small cell lung carcinoma	CD28 on CD28+ CD4+	23	21.592 (19.573-192.044)	0.931(0.866-0.999)	0.0479308	0.925(0.828-1.033)	0.179581	0.925(0.844-1.014)	0.0958817	0.321	0.00254349	0.886825	25.9412	0.254216	25.9156	0.209687
	Small cell lung carcinoma	CD86 on myeloid DC	16	21.568 (19.774-25.019)	0.872(0.776-0.981)	0.0221714	0.807(0.629-1.036)	0.115325	0.922(0.788-1.078)	0.306816	0.863	0.0173685	0.501639	9.297	0.861483	8.82127	0.842326
	Small cell lung carcinoma	CD127 on CD28+ CD4+	17	20.997 (19.771-43.621)	1.07(1.002-1.144)	0.0446344	1.045(0.95-1.149)	0.382462	1.038(0.94-1.146)	0.460446	0.775	0.0100761	0.501511	10.8676	0.817583	10.3933	0.794301
	Small cell lung carcinoma	CD127 on CD28- CD8br	17	21.784 (19.860-33.580	0.897(0.821-0.98)	0.0160013	0.958(0.833-1.103)	0.560353	0.917(0.805-1.046)	0.198174	0.438	-0.0192069	0.256321	17.5485	0.350987	16.0576	0.378233
	Small cell lung carcinoma	CD25 on resting Treg	15	20.846 (19.649-41.878)	0.84(0.733-0.963)	0.0125636	0.794(0.516-1.223)	0.315125	0.772(0.639-0.934)	0.0076018	0.57	0.00919778	0.793005	12.5099	0.565424	12.4382	0.492083
	Small cell lung carcinoma	CD25 on CD4+	13	21.106 (19.676-45.989)	1.174(1.053-1.31)	0.00386227	0.985(0.829-1.17)	0.866107	1.195(1.037-1.378)	0.013962	0.265	0.067829	0.0334536	14.9855	0.242229	9.08422	0.614118
	Small cell lung carcinoma	FSC-A on CD4+	21	21.053 (19.579-36.449)	0.921(0.858-0.989)	0.0239168	0.872(0.803-0.948)	0.00450882	0.932(0.846-1.028)	0.160009	0.139	0.0312567	0.0489192	27.0681	0.133358	21.953	0.286602
	Small cell lung carcinoma	HLA DR on CD14- CD16+ monocyte	12	22.764 (20.320-171.933)	0.85(0.761-0.95)	0.00411861	0.931(0.695-1.247)	0.641082	0.858(0.734-1.002)	0.0535675	0.873	-0.0195618	0.526815	6.22069	0.858241	5.79075	0.832527
	Small cell lung carcinoma	CD4 on naive CD4+	16	24.966 (20.012-52.008)	0.904(0.819-0.997)	0.0433362	0.974(0.734-1.292)	0.859001	0.942(0.819-1.083)	0.401066	0.61	-0.0169278	0.586822	13.2275	0.58473	12.9181	0.532982
	Small cell lung carcinoma	CD45 on CD33br HLA DR+ CD14dim	15	20.420 (19.827-25.338)	1.091(1.017-1.172)	0.0156236	1.114(1.003-1.236)	0.0648481	1.1(1.004-1.204)	0.040902	0.316	-0.00908366	0.607115	16.6104	0.277534	16.2631	0.235216
	Small cell lung carcinoma	CD8 on CM CD8br	14	23.839 (19.638-115.526)	0.9(0.815-0.994)	0.0372986	0.92(0.718-1.179)	0.522616	0.945(0.819-1.09)	0.438172	0.571	-0.00578239	0.850349	11.0134	0.609697	10.9762	0.530959
	Small cell lung carcinoma	CD45RA on resting Treg	21	22.428 (19.752-114.436)	0.942(0.896-0.989)	0.0172979	0.945(0.881-1.014)	0.130612	0.952(0.888-1.021)	0.168983	0.411	-0.00303127	0.878713	21.3866	0.374699	21.3597	0.317269

## Sheet: Supplemental Table 4
	Supplemental Table 4. Summary statistics for the associations of the CD4 Treg %T cells-associated SNPs with these exposures and lung adenocarcinoma
	SNP	CHR	Effect Allele	Reference Allele	Summary statistics for exposure			Summary statistics for lung adenocarcinoma
					Beta	SE	P value	Beta	SE	P value
	rs10212061	22	A	G	0.1425	0.0316	6.66899e-06	0.024173	0.022932	0.291833
	rs115707165	7	T	C	-1.047	0.2348	8.49298e-06	-0.027389	0.044035	0.533958
	rs11869223	17	G	C	-0.1191	0.02574	3.88597e-06	-0.001209	0.017786	0.945806
	rs139191636	12	A	G	-0.2479	0.05372	4.05798e-06	-0.004862	0.041213	0.906088
	rs146090095	14	T	A	-0.2506	0.04997	5.53796e-07	-0.018162	0.054752	0.74011
	rs219948	6	A	G	0.1335	0.02947	6.10506e-06	0.008855	0.016807	0.5983
	rs2526941	14	C	T	0.323	0.06915	3.10599e-06	0.05279	0.047804	0.26946
	rs28445004	8	C	T	0.46	0.1039	9.87302e-06	0.14341	0.045399	0.00158394
	rs2975007	6	T	G	-0.1628	0.0337	1.42099e-06	-0.06098	0.018256	0.000836758
	rs509240	11	G	A	0.1334	0.02964	6.97606e-06	0.006745	0.017825	0.705143
	rs56043453	17	T	A	0.1394	0.03038	4.622e-06	0.001818	0.01874	0.922707
	rs61907712	11	G	C	-0.1567	0.03501	7.89005e-06	0.005154	0.021392	0.809596
	rs62055610	17	T	C	0.122	0.02741	8.88894e-06	0.010817	0.017535	0.537315
	rs6602392	10	A	C	0.1917	0.04025	1.992e-06	-0.014452	0.025522	0.57121
	rs79327855	3	T	C	-1.849	0.3895	2.14798e-06	-0.052571	0.091161	0.564157
	rs971864	6	T	C	0.1181	0.02572	4.56499e-06	0.012815	0.016973	0.450216

## Sheet: Supplemental Table 5
	Supplemental Table 5. Summary statistics for the associations of the Unsw mem AC-associated SNPs with these exposures and lung squamous cell carcinoma
	SNP	CHR	Effect Allele	Reference Allele	Summary statistics for exposure			Summary statistics for lung squamous cell carcinoma
					Beta	SE	P value	Beta	SE	P value
	rs112839090	12	A	G	-0.1468	0.03096	2.18902e-06	-0.004494	0.033877	0.894459
	rs11657118	17	C	T	-0.1112	0.02412	4.20998e-06	-0.007719	0.019687	0.69502
	rs11737576	4	T	C	-0.2347	0.05231	7.42506e-06	-0.062473	0.031232	0.0454684
	rs11794578	9	G	T	0.1114	0.02446	5.41701e-06	0.02911	0.01879	0.121328
	rs118092259	8	G	T	-0.2912	0.06306	4.00101e-06	-0.016633	0.086476	0.847471
	rs12461001	19	A	G	0.1184	0.02528	2.94802e-06	0.024775	0.020035	0.216242
	rs12874404	13	G	A	0.1523	0.02639	8.62303e-09	0.065851	0.043114	0.126667
	rs143666202	14	A	G	0.268	0.05703	2.711e-06	0.019924	0.041678	0.632617
	rs144625305	7	T	C	0.5999	0.1347	8.69901e-06	0.021121	0.097665	0.828782
	rs145371905	13	T	G	0.4126	0.08871	3.42997e-06	-0.069117	0.077671	0.373534
	rs4076316	6	A	T	-0.1331	0.02714	9.72904e-07	0.014265	0.023013	0.535339
	rs55712190	22	T	C	0.214	0.04712	5.75798e-06	0.050141	0.028047	0.0738125
	rs6032660	20	A	G	-0.1345	0.02641	3.65797e-07	-0.040673	0.021258	0.0557109
	rs7254039	19	A	G	-0.2602	0.05799	7.42506e-06	-0.014127	0.044375	0.750214
	rs75766272	1	T	C	-0.3814	0.08558	8.57808e-06	-0.002933	0.068346	0.965772
	rs77762131	14	C	G	0.3067	0.05723	8.86605e-08	-0.097081	0.074513	0.192617
	rs79831025	6	G	C	0.3026	0.06778	8.29392e-06	0.134066	0.056811	0.018281
	rs8014978	14	C	T	-0.123	0.02471	6.71104e-07	-0.001424	0.020647	0.944998
	rs880311	16	T	C	-0.1813	0.04019	6.62995e-06	-0.040744	0.04166	0.328074

## Sheet: Supplemental Table 6
	Supplemental Table 6. Summary statistics for the associations of the CD25 on CD4+ T cells-associated SNPs with these exposures and small cell lung carcinoma
	SNP	CHR	Effect Allele	Reference Allele	Summary statistics for exposure			Summary statistics for small cell lung carcinoma
					Beta	SE	P value	Beta	SE	P value
	rs112393619	7	A	C	0.2336	0.05083	4.49604e-06	-0.049839	0.088281	0.572382
	rs118110714	12	A	G	1.094	0.2367	3.93604e-06	-0.009871	0.09775	0.919568
	rs12095517	1	C	T	-0.1496	0.02874	2.066e-07	-0.062934	0.033191	0.0579442
	rs13060740	3	G	T	-0.1997	0.04403	5.95402e-06	-0.076654	0.042331	0.0701681
	rs142428460	20	G	A	-0.5735	0.1261	5.611e-06	0.095511	0.125205	0.445563
	rs16860924	2	C	T	0.3647	0.07944	4.596e-06	0.107664	0.073889	0.145087
	rs61839660	10	T	C	0.386	0.0569	1.41808e-11	0.082332	0.053919	0.126772
	rs61875444	11	T	C	0.3886	0.08743	9.122e-06	0.085096	0.060859	0.162037
	rs661825	19	G	C	-0.1259	0.02651	2.142e-06	0.028104	0.030558	0.357736
	rs71673415	1	T	C	-0.64	0.1386	4.04297e-06	-0.108999	0.111968	0.330316
	rs72666777	8	C	A	0.4322	0.09707	8.82206e-06	0.352703	0.155451	0.0232745
	rs77506115	9	A	G	0.3034	0.0659	4.32902e-06	0.037886	0.076405	0.619989
	rs80020399	9	T	C	0.3067	0.06218	8.54791e-07	0.133926	0.086912	0.123331
	rs906242	4	A	T	0.123	0.02772	9.3821e-06	-0.002199	0.030117	0.941792
	rs9603769	13	G	A	0.1507	0.03355	7.36902e-06	0.049699	0.03144	0.113934

## Sheet: Supplemental Table 7
	Supplemental Table 7. Summary statistics for the associations of the CD27 on IgD- CD38br cells-associated SNPs with these exposures and lung adenocarcinoma
	SNP	CHR	Effect Allele	Reference Allele	Summary statistics for exposure			Summary statistics for lung adenocarcinoma
					Beta	SE	P value	Beta	SE	P value
	rs10789188	1	G	A	0.1343	0.02926	4.53398e-06	0.000613	0.017709	0.972378
	rs11171232	12	T	C	-0.2878	0.06024	1.85302e-06	-0.035231	0.083916	0.674603
	rs112824549	17	T	C	0.24	0.05253	5.06104e-06	-0.087128	0.052668	0.0980709
	rs12552851	9	C	T	0.1946	0.04123	2.43103e-06	-0.020946	0.019228	0.275992
	rs13111916	4	C	T	0.1445	0.0314	4.31499e-06	-0.012365	0.019145	0.518374
	rs1563304	17	T	C	0.173	0.0375	4.09402e-06	-0.042126	0.022149	0.0571834
	rs1883832	20	C	T	-0.1431	0.02594	3.69403e-08	-0.022948	0.018333	0.21067
	rs2250246	12	G	A	-0.1679	0.02462	1.06611e-11	0.008307	0.017134	0.627798
	rs2587637	18	A	G	-0.1118	0.02526	9.82494e-06	0.033636	0.016924	0.0468651
	rs2669400	12	C	G	0.2104	0.04382	1.62798e-06	0.036302	0.041796	0.3851
	rs4537081	5	G	A	-0.1315	0.02795	2.66103e-06	0.019358	0.020476	0.344433
	rs72770527	2	G	A	0.3458	0.07425	3.32797e-06	-0.078574	0.055539	0.157138
	rs73202627	8	C	T	0.1481	0.03255	5.57404e-06	-0.045503	0.025388	0.073087
	rs9386093	6	A	G	0.1252	0.02769	6.30101e-06	-0.000201	0.019242	0.991647

## Sheet: Supplemental Table 8
	Supplemental Table 8. Summary statistics for the associations of the SSC-A on HLA DR+ CD8br cells-associated SNPs with these exposures and lung squamous cell carcinoma
	SNP	CHR	Effect Allele	Reference Allele	Summary statistics for exposure			Summary statistics for lung squamous cell carcinoma
					Beta	SE	P value	Beta	SE	P value
	rs10145270	14	A	G	-0.1226	0.02731	7.43207e-06	-0.026532	0.019056	0.163822
	rs1017102	19	C	A	0.1765	0.03832	4.27996e-06	-0.006475	0.029308	0.825138
	rs114955332	1	C	A	-0.6337	0.1406	6.85094e-06	0.001832	0.077033	0.981024
	rs117410119	15	C	G	-0.4905	0.1091	7.11902e-06	0.029108	0.066138	0.659859
	rs117767550	12	T	G	-0.3058	0.06567	3.36001e-06	0.076242	0.070924	0.282386
	rs11801958	1	T	G	0.1397	0.0266	1.61499e-07	-0.012334	0.019579	0.528737
	rs1552390	12	T	C	0.1178	0.02654	9.31794e-06	-0.01195	0.019017	0.52977
	rs3129034	6	T	C	-0.1596	0.02976	8.82999e-08	0.073668	0.019388	0.000144854
	rs4686701	3	A	G	-0.1182	0.02669	9.88804e-06	0.00727	0.020944	0.728512
	rs4833232	4	T	C	-0.1213	0.02722	8.71104e-06	0.050419	0.018883	0.00758246
	rs614008	6	T	C	0.1346	0.02915	4.05303e-06	-0.069668	0.0196	0.000378748
	rs62161922	2	A	G	0.233	0.05158	6.528e-06	-0.017707	0.033577	0.597956
	rs75242390	13	A	G	0.9946	0.2226	8.18691e-06	-0.046381	0.059535	0.435947
	rs76157970	9	T	C	-0.3549	0.06854	2.39502e-07	0.040545	0.064706	0.530922
	rs78160435	4	C	G	0.1451	0.03035	1.82201e-06	0.016442	0.028589	0.565212
	rs78335055	12	A	G	0.369	0.08036	4.55397e-06	-0.003798	0.093786	0.967693
	rs79260068	17	A	C	0.8273	0.1787	3.83398e-06	-0.038728	0.105626	0.713878

## Sheet: Supplemental Table 9
	Supplemental Table 9. Summary statistics for the associations of the CD25 on resting Treg cells-associated SNPs with these exposures and small cell lung carcinoma
	SNP	CHR	Effect Allele	Reference Allele	Summary statistics for exposure			Summary statistics for small cell lung carcinoma
					Beta	SE	P value	Beta	SE	P value
	rs10742701	11	G	C	0.3636	0.08178	9.00409e-06	-0.180265	0.099879	0.0710984
	rs10819198	9	C	T	-0.1378	0.02914	2.32402e-06	0.046746	0.04692	0.3191
	rs11631647	15	A	G	0.1264	0.02578	9.95795e-07	-0.021595	0.029863	0.469597
	rs11654002	17	T	A	0.1673	0.03734	7.68299e-06	0.030121	0.051497	0.558605
	rs11661947	18	G	T	0.1128	0.02544	9.58694e-06	-0.01364	0.03044	0.654095
	rs12692532	2	T	A	0.113	0.0254	8.85095e-06	-0.015732	0.030152	0.601837
	rs12722600	10	T	C	0.3212	0.04962	1.09199e-10	0.15636	0.097801	0.109874
	rs12965398	18	T	G	0.2096	0.04717	9.12494e-06	-0.061105	0.05896	0.300025
	rs147487472	10	A	C	0.2997	0.06421	3.17103e-06	-0.122267	0.072505	0.0917318
	rs2523882	6	T	C	0.1359	0.02762	9.06192e-07	-0.048002	0.03186	0.131894
	rs453375	6	A	G	0.1315	0.02883	5.28896e-06	-0.039689	0.040012	0.321228
	rs4871528	8	G	A	-0.1299	0.02591	5.64196e-07	-0.025394	0.030471	0.404636
	rs55877366	6	G	A	-0.1189	0.0268	9.356e-06	0.031952	0.033578	0.341315
	rs71314568	3	A	T	-0.2937	0.06528	7.04304e-06	0.072147	0.085174	0.396965
	rs8075955	17	C	T	0.2163	0.0473	4.98402e-06	-0.009393	0.071844	0.895981
	rs9265683	6	T	C	-0.1554	0.02904	9.35707e-08	0.040524	0.034733	0.243322

## Sheet: Supplemental Table 10
	Supplemental Table 10. Summary statistics for the associations of the CD27 on CD24+ CD27+ cells-associated SNPs with these exposures and lung adenocarcinoma
	SNP	CHR	Effect Allele	Reference Allele	Summary statistics for exposure			Summary statistics for lung adenocarcinoma
					Beta	SE	P value	Beta	SE	P value
	rs11086984	20	T	C	0.256	0.03444	1.30197e-13	0.032068	0.028612	0.262386
	rs113382987	2	A	T	0.2796	0.06303	9.41694e-06	-0.008801	0.046178	0.848856
	rs114401515	3	C	G	0.1959	0.04311	5.66905e-06	-0.007753	0.030913	0.801971
	rs116522219	3	A	G	0.2952	0.06225	2.18701e-06	0.040207	0.048988	0.411793
	rs12664485	6	C	T	0.5228	0.1137	4.44898e-06	-0.006682	0.032383	0.836532
	rs141876897	9	A	T	0.7312	0.1645	8.99891e-06	0.230416	0.086798	0.00793999
	rs144642376	3	G	A	0.2632	0.04883	7.50896e-08	0.072164	0.058876	0.22031
	rs147714617	12	T	C	0.2579	0.03725	5.22516e-12	0.012172	0.044992	0.78674
	rs148536836	5	A	T	-2.011	0.4464	6.81899e-06	0.069171	0.080309	0.389067
	rs162076	20	A	G	-0.1453	0.02494	6.19598e-09	-0.012263	0.016803	0.465517
	rs1801274	1	G	A	-0.2208	0.02632	7.07457e-17	0.013491	0.016174	0.404222
	rs185264204	18	T	C	0.323	0.07164	6.71506e-06	0.05939	0.087749	0.498525
	rs1883832	20	C	T	-0.5841	0.02417	8.47227e-120	-0.022948	0.018333	0.21067
	rs230665	11	A	G	0.6315	0.142	8.95695e-06	0.057156	0.040201	0.1551
	rs245668	5	A	G	0.3582	0.07588	2.44101e-06	0.008122	0.040516	0.841122
	rs25680	12	A	G	-0.2616	0.03299	2.86484e-15	0.006121	0.020802	0.768582
	rs34101571	1	A	G	-0.4501	0.07925	1.45001e-08	0.110626	0.099076	0.264178
	rs35574803	3	C	T	0.7589	0.05246	3.63413e-46	0.101925	0.051059	0.0459103
	rs4700827	5	G	A	-1.149	0.243	2.334e-06	-0.159382	0.082142	0.0523396
	rs4810496	20	A	G	-0.1397	0.02969	2.64698e-06	-0.010903	0.02089	0.601736
	rs75918255	3	A	G	0.5011	0.06717	1.07103e-13	0.039566	0.063315	0.532026
	rs7621492	3	A	G	0.2196	0.03939	2.66803e-08	-0.000647	0.04227	0.987796
	rs76929865	3	C	A	0.4628	0.08601	7.88098e-08	0.01952	0.075446	0.795841
	rs78083636	4	G	T	-0.1994	0.04317	3.96497e-06	-0.023133	0.034186	0.49861
	rs79871977	5	A	C	0.4874	0.103	2.31398e-06	0.074856	0.066393	0.259546
	rs8116311	20	T	C	0.2517	0.0498	4.53398e-07	-0.027814	0.042492	0.512734
	rs9823348	3	G	C	0.1333	0.03013	9.93505e-06	0.011323	0.017717	0.522749
	rs9989924	20	C	T	0.1525	0.02627	7.01698e-09	-0.009598	0.018808	0.609815

[truncated: 13 more sheets: Supplemental Table 11, Supplemental Table 12, Supplemental Table 13, Supplemental Table 14, Supplemental Table 15, Supplemental Table 16, Supplemental Table 17, Supplemental Table 18, Supplemental Table 19, Supplemental Table 20, Supplemental Table 21, Supplemental Table 22, Supplemental Table 23]
